# Supplementary material for: EP300-ZNF384 transactivates IL3RA to promote the progression of B-cell acute lymphoblastic leukemia
Source: Cell Commun Signal. 2024 Apr 2;22:211. doi: 10.1186/s12964-024-01596-9 (PMC10986138; doi:10.1186/s12964-024-01596-9)
Supplement: Supplementary file 1 — Supplementary Material 1 [file 12964_2024_1596_MOESM1_ESM.xlsx]

## Sheet: Table S1
Supplemental Table 1
Primer	Sequence (5′-3′)
pLVX-EP300-ZNF384-F	tcgagctcaagcttcgaattcGCCACCATGGCCGAGAAT
pLVX-EP300-ZNF384-R	ccggtagaattatctagaCTAAGAGCTGGCCAGGTGCTCCAC
pLVX-ZNF384-F	tcgagctcaagcttcgaattcGCCACCATGGAAGAATCTCACT
pLVX-ZNF384-R	same as the pLVX-EP300-ZNF384-R sequence
pLVX-EP300-ZNF384-3×flag-F1	same as the pLVX-EP300-ZNF384-F sequence
pLVX-EP300-ZNF384-3×flag-R1	gtcgatgctacCTTCTTGGAGAGGTCAGGGACA
pLVX-EP300-ZNF384-3×flag-F2	tccaagaagGTAGCATCGACCCTAACCGAGG
pLVX-EP300-ZNF384-3×flag-R2	tacccggtagaattatctagaCTATTTGTCGTCATCATCCTTATAGTCC
pLVX-ZNF384-3×flag-F	same as the pLVX-ZNF384-F sequence
pLVX-ZNF384-3×flag-R	same as the pLVX-EP300-ZNF384-3×flag-R2 sequence
pGL3-IL3RA promoter (-1293)-F	tcttacgcgtgctagcccgggACTGTAACCTCCGCCTCCCAGGTTCAAA
pGL3-IL3RA promoter (-1293)-R	atcgcagatctcgagcccgggAACAGCCTTCGTGGTTCCAGT
pGL3-IL3RA promoter (-977)-F	tcttacgcgtgctagcccgggAACCTCTCTCCCAGGTTCAAACT
pGL3-IL3RA promoter (-977)-R	same as the pGL3-IL3 promoter (-1293)-R sequence
pGL3-IL3RA promoter (-646)-F	tcttacgcgtgctagcccgggGATTCTCCTGTCTCAGCCTCCCG
pGL3-IL3RA promoter (-646)-R	same as the pGL3-IL3 promoter (-1293)-R sequence
pGL3-IL3RA promoter (-331)-F	tcttacgcgtgctagcccgggACGCCTCCAAGGCTGAATTTACTA
pGL3-IL3RA promoter (-331)-R	same as the pGL3-IL3 promoter (-1293)-R sequence
pGL3-IL3RA promoter (-215)-F	tcttacgcgtgctagcccgggCGGGAACATGATAATTTTCAAAGA
pGL3-IL3RA promoter (-215)-R	same as the pGL3-IL3 promoter (-1293)-R sequence
pGL3-IL3RA promoter (-76)-F	tcttacgcgtgctagcccgggGATCCTTATTGGGTCTGAGTTTCAG
pGL3-IL3RA promoter (-76)-R	same as the pGL3-IL3 promoter (-1293)-R sequence
pGL3-IL3RA promoter (-234/-222 mutation)-F	AGcctgtgtcagagaTGAGAACGGGAACATGATAATTTT
pGL3-IL3RA promoter (-234/-222 mutation)-R	CAtctctgacacaggCTGCAAGTGTTTCTGTTTGCTATAATT
pGL3-IL3RA promoter (-234/-222 deletion)-F	ACACTTGCAGTGAGAACGGGAACATGATAATTTT
pGL3-IL3RA promoter (-234/-222 deletion)-R	CGTTCTCACTGCAAGTGTTTCTGTTTGCTATAATT

## Sheet: Table S2
Supplemental Table 2
Primer	Sequence (5′-3′)
ACTB-F	TTGCCGACAGGATGCAGAAGGA
ACTB-R	AGGTGGACAGCGAGGCCAGGAT
EP300-ZNF384-F	AATCAGATGCCGACACAACC
EP300-ZNF384-R	CAGCAAGGTGGGGTAGTGAG
IL3RA-F	GGTGCGGAGAATCTGACCTG
IL3RA-R	GTACTGTTGACGCCTGTTGG
IL3-F	CCACCTTTGCCTTTGCTGGA
IL3-R	ATATGGATTGGATGTCGCGTGG
FLT3-F	TCACAGGGGGAAAGCTGTAA
FLT3-R	GCACCTTATGTCCGTCCCAA
IL2RA-F	GATCCCACACGCCACATTCA
IL2RA-R	TGTGTTCCGAGTGGCAGAGC
ACVR1B-F	GAAGATGCAATTCTGGAGGAGT
ACVR1B-R	TCGCATCATCTTCCCCATCAC
TNFRSF10A-F	GTGTCCACAAAGAATCAGGCAA
TNFRSF10A-R	GAGCCGATGCAACAACAGAC
TNFSF4-F	GGTATCACATCGGTATCCTCG
TNFSF4-R	ACCTTTCTCCTTCTTATATTCGGT
IL9R-F	CTGGACCTTGGAGAGTGAGG
IL9R-R	ACCAGTGGCAATCGATCCTG
CLCF1-F	GGCTGGGACCTATCTGAACT
CLCF1-R	CTCGTAGTTCTGGGTCAGCC
TGFB1-F	GGAAATTGAGGGCTTTCGCC
TGFB1-R	CCGGTAGTGAACCCGTTGAT
CXCL2-F	TGTCTCAACCCCGCATCG
CXCL2-R	GGTCAGTTGGATTTGCCATTTTT
CXCL3-F	TCGAAAAGATACTGAACAAGGGG
CXCL3-R	ATTTTCAGCTCTGGTAAGGGC

## Sheet: Table S3
Supplemental Table 3
Primer	Sequences (5′-3′)
IL3RA-primer1-F	GGAAGTTGCCCAACCCTGCCTGTA
IL3RA-primer1-R	CAGCAGCTTCGTAACCATGAACCTGAC
IL3RA-primer2-F	TGCCTGTATAGCCAGCAAGA
IL3RA-primer2-R	AACCGAAGGTTGTACTCCCC
IL3RA-primer3-F	TGCCTGTATAGCCAGCAAGAA
IL3RA-primer3-F	CGAAGGTTGTACTCCCCGAT
MMP7 promoter-F	AGAAGCAGAATAAGTAAGCCAGAT
MMP7 promoter-R	TCCACGTCCCTTAGCAGAGC
